# Supplementary material for: Hepatitis B Virus in Polish Blood Donors in the Period 2005–2019—Significant Changes in Epidemiology and Demographic Characteristics of Infected Donors
Source: Viruses. 2025 Jan 2;17(1):60. doi: 10.3390/v17010060 (PMC11768870; doi:10.3390/v17010060)
Supplement: Supplementary file 1 [file viruses-17-00060-s001.zip]

Archive with 1 entries (1 files):
- viruses-3341476-supplementary.pdf
